# Supplementary material for: Downscaled and debiased climate simulations for North America from 21,000 years ago to 2100AD
Source: Sci Data. 2016 Jul 5;3:160048. doi: 10.1038/sdata.2016.48 (PMC4932881; doi:10.1038/sdata.2016.48)
Supplement: Supplementary file 1 [file sdata201648-isa1.zip]

Archive with 3 entries (3 files):
- i_Investigation.txt
- s_study_Williams.txt
- a_assay_Williams.txt
