# Supplementary material for: Downscaled and debiased climate simulations for North America from 21,000 years ago to 2100AD
Source: Sci Data. 2016 Jul 5;3:160048. doi: 10.1038/sdata.2016.48 (PMC4932881; doi:10.1038/sdata.2016.48)
Supplement: Supplementary file 1 [file sdata201648-isa1.zip › i_Investigation.txt]

# Investigation File generated for Scientific Data with Investigation File Authoring Tool version 0.1.0 on 27/05/2016 - This metadata file is CC0
ONTOLOGY SOURCE REFERENCE
Term Source Name	GAZ	UO	ERO	ENVO	OBI	NCIT
Term Source File	http://data.bioontology.org/ontologies/GAZ	http://data.bioontology.org/ontologies/UO	http://data.bioontology.org/ontologies/ERO	http://data.bioontology.org/ontologies/ENVO	http://data.bioontology.org/ontologies/OBI	http://data.bioontology.org/ontologies/NCIT
Term Source Version	$Revision: 1.512 $	unknown	2013-08-02	releases/2014-09-16	2014-08-18	16.03d
Term Source Description	Gazetteer	Units of Measurement Ontology	Eagle-I Research Resource Ontology	Environment Ontology	Ontology for Biomedical Investigations	National Cancer Institute Thesaurus
INVESTIGATION
Investigation Identifier
Investigation Title
Investigation Description
Investigation Submission Date
Investigation Public Release Date
INVESTIGATION PUBLICATIONS
Investigation PubMed ID
Investigation Publication DOI
Investigation Publication Author List
Investigation Publication Title
Investigation Publication Status
Investigation Publication Status Term Accession Number
Investigation Publication Status Term Source REF
INVESTIGATION CONTACTS
Investigation Person Last Name
Investigation Person Mid Initials
Investigation Person First Name
Investigation Person Address
Investigation Person Phone
Investigation Person Fax
Investigation Person Email
Investigation Person Affiliation
Investigation Person Roles
Investigation Person Roles Term Accession Number
Investigation Person Roles Term Source REF
STUDY
Study Identifier	10.1038/sdata.2016.48
Study Title	Downscaled and debiased climate simulations for North America from 21,000 years ago to 2100AD
Study Submission Date	08/12/2015
Study Public Release Date	05/07/2016
Study Description	http://www.nature.com/articles/sdata201648#abstract
Study File Name	s_study_Williams.txt
Comment[Subject Keywords]	//;//;//;//
Comment[Manuscript Licence]	CC BY-4.0
Comment[Experimental Metadata Licence]	CC0
Comment[Supplementary Information File Name]	
Comment[Supplementary Information File Type]	x-zip-compressed
Comment[Supplementary Information File URL]	http://www.nature.com/articles/sdata201648#supplementary-information
Comment[Data Repository]	Dryad Digital Repository
Comment[Data Record Accession]	doi:10.5061/dryad.1597g
Comment[Data Record URI]	http://dx.doi.org/10.5061/dryad.1597g
STUDY DESIGN DESCRIPTORS
Study Design Type	data integration objective
Study Design Type Term Accession Number	ERO:0100092
Study Design Type Term Source REF	ERO
STUDY PUBLICATIONS
Study PubMed ID	""	""	""	""
Study Publication DOI	doi:10.1175/BAMS-D-11-00094.1	doi:10.1126/science.1171041	doi:10.1038/nature11822	doi:10.1175/JCLI4237.1
Study Publication Author List	""	""	""	""
Study Publication Title	""	""	""	""
Study Publication Status	published	published	published	published
Study Publication Status Term Accession Number				
Study Publication Status Term Source REF				
STUDY FACTORS
Study Factor Name
Study Factor Type
Study Factor Type Term Accession Number
Study Factor Type Term Source REF
STUDY ASSAYS
Study Assay Measurement Type	climate change
Study Assay Measurement Type Term Accession Number	ENVO:01000629
Study Assay Measurement Type Term Source REF	ENVO
Study Assay Technology Type	computational modeling technique
Study Assay Technology Type Term Accession Number	ERO:0001251
Study Assay Technology Type Term Source REF	ERO
Study Assay Technology Platform	""
Study Assay File Name	a_assay_Williams.txt
STUDY PROTOCOLS
Study Protocol Name	Data Sources	Debiasing and Downscaling of Primary Variables from Paleoclimatic Simulations	Interpolating Seasonal to Monthly Variables	Secondary Variables	Treatment of former land grid cells and ice-covered surfaces	Extracting Century-Scale Averages from the Decadal Data	Downscaling the IPCC AR5 Simulations
Study Protocol Type	selection	data transformation	Interpolation Imputation Technique	information processor function	Interpolation Imputation Technique	Data Extraction	data transformation
Study Protocol Type Term Accession Number	OBI:0001928	OBI:0200000	NCIT:C81208	OBI:0000392	NCIT:C81208	NCIT:C44285	OBI:0200000
Study Protocol Type Term Source REF	OBI	OBI	NCIT	OBI	NCIT	NCIT	OBI
Study Protocol Description							
Study Protocol URI	""	""	""	""	""	""	""
Study Protocol Version							
Study Protocol Parameters Name	""	""	""	""	""	""	""
Study Protocol Parameters Name Term Accession Number	""	""	""	""	""	""	""
Study Protocol Parameters Name Term Source REF	""	""	""	""	""	""	""
Study Protocol Components Name	""	""	""	""	""	""	""
Study Protocol Components Type	""	""	""	""	""	""	""
Study Protocol Components Type Term Accession Number	""	""	""	""	""	""	""
Study Protocol Components Type Term Source REF	""	""	""	""	""	""	""
STUDY CONTACTS
Study Person Last Name	Lorenz	Nieto-Lugilde	Blois	Fitzpatrick	Williams
Study Person First Name	David J.	Diego	Jessica L.	Matthew C.	John W.
Study Person Mid Initials					
Study Person Email	""	""	""	""	jww@geography.wisc.edu
Study Person Phone					
Study Person Fax					
Study Person Address					
Study Person Affiliation	Center for Climatic Research, University of Wisconsin-Madison, Madison, Wisconsin 53706, USA	University of Maryland Center for Environmental Science, Appalachian Lab, Frostburg, Maryland 21532, USA	School of Natural Sciences, University of California, Merced, California 95343, USA	University of Maryland Center for Environmental Science, Appalachian Lab, Frostburg, Maryland 21532, USA	Center for Climatic Research, University of Wisconsin-Madison, Madison, Wisconsin 53706, USA
Study Person Roles					
Study Person Roles Term Accession Number					
Study Person Roles Term Source REF					
Comment[Study Person ORCID]		0000-0003-4135-2881			0000-0001-6046-9634
Comment[Funder]					
Comment[FundRef ID]					
Comment[Funder Term Source REF]					
Comment[Grant Identifier]					
