# Supplementary material for: Downscaled and debiased climate simulations for North America from 21,000 years ago to 2100AD
Source: Sci Data. 2016 Jul 5;3:160048. doi: 10.1038/sdata.2016.48 (PMC4932881; doi:10.1038/sdata.2016.48)
Supplement: Supplementary file 1 [file sdata201648-isa1.zip › s_study_Williams.txt]

Source Name	Characteristics[geographical location]	Term Source REF	Term Accession Number	Protocol REF	Sample Name
CCSM3	North America	GAZ	GAZ:00000458	Data Sources	CCSM3
ECBilt-CLIO	North America	GAZ	GAZ:00000458	Data Sources	EC-BILT
Program for Climate Model Diagnosis and Intercomparison	North America	GAZ	GAZ:00000458	Data Sources	CMIP5_historical
Program for Climate Model Diagnosis and Intercomparison	North America	GAZ	GAZ:00000458	Data Sources	CMIP5_RCP4.5
Program for Climate Model Diagnosis and Intercomparison	North America	GAZ	GAZ:00000458	Data Sources	CMIP5_RCP8.5
