# Supplementary material for: Downscaled and debiased climate simulations for North America from 21,000 years ago to 2100AD
Source: Sci Data. 2016 Jul 5;3:160048. doi: 10.1038/sdata.2016.48 (PMC4932881; doi:10.1038/sdata.2016.48)
Supplement: Supplementary file 1 [file sdata201648-isa1.zip › a_assay_Williams.txt]

Sample Name	Protocol REF	Protocol REF	Protocol REF	Protocol REF	Protocol REF	Comment[variable]	Comment[units]	Comment[dimensions]	Comment[spatial resolution]	Comment[temporal range]	Comment[temporal resolution]	Assay Name	Raw Data File	Comment[file format]	Comment[Data Repository]	Comment[Data Record Accession]	Comment[Data Record URI]	Protocol REF	Derived Data File	Comment[file format]	Comment[Data Repository]	Comment[Data Record Accession]	Comment[Data Record URI]
CCSM3	Debiasing and Downscaling of Primary Variables from Paleoclimatic Simulations	Interpolating Seasonal to Monthly Variables	Secondary Variables	Treatment of former land grid cells and ice-covered surfaces	Extracting Century-Scale Averages from the Decadal Data	mean minimum daily temperature, mean maximum daily temperature	C	250 lon x 140 lat	0.5 degrees	22,000 years before 1950 AD to 1990 AD	decadal means of months	ccsm3_22-0k_temp	ccsm3_22-0k_temp.nc	NetCDF	Dryad Digital Repository	doi:10.5061/dryad.1597g	http://dx.doi.org/10.5061/dryad.1597g	Downscaling the IPCC AR5 Simulations	ccsm3_22-0k_all_tifs.zip	GEOTIFF	Dryad Digital Repository	doi:10.5061/dryad.1597g	http://dx.doi.org/10.5061/dryad.1597g
CCSM3	Debiasing and Downscaling of Primary Variables from Paleoclimatic Simulations	Interpolating Seasonal to Monthly Variables	Secondary Variables	Treatment of former land grid cells and ice-covered surfaces	Extracting Century-Scale Averages from the Decadal Data	potential evapotranspiration, actual evapotranspiration	mm	250 lon x 140 lat	0.5 degrees	22,000 years before 1950 AD to 1990 AD	decadal means of months	ccsm3_22-0k_et	ccsm3_22-0k_et.nc	NetCDF	Dryad Digital Repository	doi:10.5061/dryad.1597g	http://dx.doi.org/10.5061/dryad.1597g	Downscaling the IPCC AR5 Simulations	ccsm3_22-0k_all_tifs.zip	GEOTIFF	Dryad Digital Repository	doi:10.5061/dryad.1597g	http://dx.doi.org/10.5061/dryad.1597g
CCSM3	Debiasing and Downscaling of Primary Variables from Paleoclimatic Simulations	Interpolating Seasonal to Monthly Variables	Secondary Variables	Treatment of former land grid cells and ice-covered surfaces	Extracting Century-Scale Averages from the Decadal Data	mean total monthly precipitation	mm	250 lon x 140 lat	0.5 degrees	22,000 years before 1950 AD to 1990 AD	decadal means of months	ccsm3_22-0k_prcp	ccsm3_22-0k_prcp.nc	NetCDF	Dryad Digital Repository	doi:10.5061/dryad.1597g	http://dx.doi.org/10.5061/dryad.1597g	Downscaling the IPCC AR5 Simulations	ccsm3_22-0k_all_tifs.zip	GEOTIFF	Dryad Digital Repository	doi:10.5061/dryad.1597g	http://dx.doi.org/10.5061/dryad.1597g
CCSM3	Debiasing and Downscaling of Primary Variables from Paleoclimatic Simulations	Interpolating Seasonal to Monthly Variables	Secondary Variables	Treatment of former land grid cells and ice-covered surfaces	Extracting Century-Scale Averages from the Decadal Data	growing degree days base 5C, growing degree days base 0C	days C	250 lon x 140 lat	0.5 degrees	22,000 years before 1950 AD to 1990 AD	decadal means of months	ccsm3_22-0k_gdd	ccsm3_22-0k_gdd.nc	NetCDF	Dryad Digital Repository	doi:10.5061/dryad.1597g	http://dx.doi.org/10.5061/dryad.1597g	Downscaling the IPCC AR5 Simulations	ccsm3_22-0k_all_tifs.zip	GEOTIFF	Dryad Digital Repository	doi:10.5061/dryad.1597g	http://dx.doi.org/10.5061/dryad.1597g
CCSM3	Debiasing and Downscaling of Primary Variables from Paleoclimatic Simulations	Interpolating Seasonal to Monthly Variables	Secondary Variables	Treatment of former land grid cells and ice-covered surfaces	Extracting Century-Scale Averages from the Decadal Data	mean monthly net downward longwave radiation at surface	W m^-2	250 lon x 140 lat	0.5 degrees	22,000 years before 1950 AD to 1990 AD	decadal means of months	ccsm3_22-0k_lwn	ccsm3_22-0k_lwn.nc	NetCDF	Dryad Digital Repository	doi:10.5061/dryad.1597g	http://dx.doi.org/10.5061/dryad.1597g	Downscaling the IPCC AR5 Simulations	ccsm3_22-0k_all_tifs.zip	GEOTIFF	Dryad Digital Repository	doi:10.5061/dryad.1597g	http://dx.doi.org/10.5061/dryad.1597g
CCSM3	Debiasing and Downscaling of Primary Variables from Paleoclimatic Simulations	Interpolating Seasonal to Monthly Variables	Secondary Variables	Treatment of former land grid cells and ice-covered surfaces	Extracting Century-Scale Averages from the Decadal Data	mean monthly downward shortwave radiation at surface	W m^-2	250 lon x 140 lat	0.5 degrees	22,000 years before 1950 AD to 1990 AD	decadal means of months	ccsm3_22-0k_swd	ccsm3_22-0k_swd.nc	NetCDF	Dryad Digital Repository	doi:10.5061/dryad.1597g	http://dx.doi.org/10.5061/dryad.1597g	Downscaling the IPCC AR5 Simulations	ccsm3_22-0k_all_tifs.zip	GEOTIFF	Dryad Digital Repository	doi:10.5061/dryad.1597g	http://dx.doi.org/10.5061/dryad.1597g
CCSM3	Debiasing and Downscaling of Primary Variables from Paleoclimatic Simulations	Interpolating Seasonal to Monthly Variables	Secondary Variables	Treatment of former land grid cells and ice-covered surfaces	Extracting Century-Scale Averages from the Decadal Data	mean monthly upward shortwave radiation at surface	W m^-2	250 lon x 140 lat	0.5 degrees	22,000 years before 1950 AD to 1990 AD	decadal means of months	ccsm3_22-0k_swu	ccsm3_22-0k_swu.nc	NetCDF	Dryad Digital Repository	doi:10.5061/dryad.1597g	http://dx.doi.org/10.5061/dryad.1597g	Downscaling the IPCC AR5 Simulations	ccsm3_22-0k_all_tifs.zip	GEOTIFF	Dryad Digital Repository	doi:10.5061/dryad.1597g	http://dx.doi.org/10.5061/dryad.1597g
CCSM3	Debiasing and Downscaling of Primary Variables from Paleoclimatic Simulations	Interpolating Seasonal to Monthly Variables	Secondary Variables	Treatment of former land grid cells and ice-covered surfaces	Extracting Century-Scale Averages from the Decadal Data	mean monthly water vapor pressure	hPa	250 lon x 140 lat	0.5 degrees	22,000 years before 1950 AD to 1990 AD	decadal means of months	ccsm3_22-0k_vap	ccsm3_22-0k_vap.nc	NetCDF	Dryad Digital Repository	doi:10.5061/dryad.1597g	http://dx.doi.org/10.5061/dryad.1597g	Downscaling the IPCC AR5 Simulations	ccsm3_22-0k_all_tifs.zip	GEOTIFF	Dryad Digital Repository	doi:10.5061/dryad.1597g	http://dx.doi.org/10.5061/dryad.1597g
CCSM3	Debiasing and Downscaling of Primary Variables from Paleoclimatic Simulations	Interpolating Seasonal to Monthly Variables	Secondary Variables	Treatment of former land grid cells and ice-covered surfaces	Extracting Century-Scale Averages from the Decadal Data	mean monthly wind speed	m s^-1	250 lon x 140 lat	0.5 degrees	22,000 years before 1950 AD to 1990 AD	decadal means of months	ccsm3_22-0k_wnd	ccsm3_22-0k_wnd.nc	NetCDF	Dryad Digital Repository	doi:10.5061/dryad.1597g	http://dx.doi.org/10.5061/dryad.1597g	Downscaling the IPCC AR5 Simulations	ccsm3_22-0k_all_tifs.zip	GEOTIFF	Dryad Digital Repository	doi:10.5061/dryad.1597g	http://dx.doi.org/10.5061/dryad.1597g
EC-BILT	Debiasing and Downscaling of Primary Variables from Paleoclimatic Simulations	Interpolating Seasonal to Monthly Variables	Secondary Variables	Treatment of former land grid cells and ice-covered surfaces	Extracting Century-Scale Averages from the Decadal Data	mean minimum daily temperature, mean maximum daily temperature	C	250 lon x 140 lat	0.5 degrees	21,000 years before 1950 AD to 1950 AD	decadal means of months	ecbilt_21-0k_temp	ecbilt_21-0k_temp.nc	NetCDF	Dryad Digital Repository	doi:10.5061/dryad.1597g	http://dx.doi.org/10.5061/dryad.1597g	Downscaling the IPCC AR5 Simulations	ecbilt_21-0k_all_tifs.zip	GEOTIFF	Dryad Digital Repository	doi:10.5061/dryad.1597g	http://dx.doi.org/10.5061/dryad.1597g
EC-BILT	Debiasing and Downscaling of Primary Variables from Paleoclimatic Simulations	Interpolating Seasonal to Monthly Variables	Secondary Variables	Treatment of former land grid cells and ice-covered surfaces	Extracting Century-Scale Averages from the Decadal Data	potential evapotranspiration, actual evapotranspiration	mm	250 lon x 140 lat	0.5 degrees	21,000 years before 1950 AD to 1950 AD	decadal means of months	ecbilt_21-0k_et	ecbilt_21-0k_et.nc	NetCDF	Dryad Digital Repository	doi:10.5061/dryad.1597g	http://dx.doi.org/10.5061/dryad.1597g	Downscaling the IPCC AR5 Simulations	ecbilt_21-0k_all_tifs.zip	GEOTIFF	Dryad Digital Repository	doi:10.5061/dryad.1597g	http://dx.doi.org/10.5061/dryad.1597g
EC-BILT	Debiasing and Downscaling of Primary Variables from Paleoclimatic Simulations	Interpolating Seasonal to Monthly Variables	Secondary Variables	Treatment of former land grid cells and ice-covered surfaces	Extracting Century-Scale Averages from the Decadal Data	mean total monthly precipitation	mm	250 lon x 140 lat	0.5 degrees	21,000 years before 1950 AD to 1950 AD	decadal means of months	ecbilt_21-0k_prcp	ecbilt_21-0k_prcp.nc	NetCDF	Dryad Digital Repository	doi:10.5061/dryad.1597g	http://dx.doi.org/10.5061/dryad.1597g	Downscaling the IPCC AR5 Simulations	ecbilt_21-0k_all_tifs.zip	GEOTIFF	Dryad Digital Repository	doi:10.5061/dryad.1597g	http://dx.doi.org/10.5061/dryad.1597g
EC-BILT	Debiasing and Downscaling of Primary Variables from Paleoclimatic Simulations	Interpolating Seasonal to Monthly Variables	Secondary Variables	Treatment of former land grid cells and ice-covered surfaces	Extracting Century-Scale Averages from the Decadal Data	growing degree days base 5C, growing degree days base 0C	days C	250 lon x 140 lat	0.5 degrees	21,000 years before 1950 AD to 1950 AD	decadal means of months	ecbilt_21-0k_gdd	ecbilt_21-0k_gdd.nc	NetCDF	Dryad Digital Repository	doi:10.5061/dryad.1597g	http://dx.doi.org/10.5061/dryad.1597g	Downscaling the IPCC AR5 Simulations	ecbilt_21-0k_all_tifs.zip	GEOTIFF	Dryad Digital Repository	doi:10.5061/dryad.1597g	http://dx.doi.org/10.5061/dryad.1597g
EC-BILT	Debiasing and Downscaling of Primary Variables from Paleoclimatic Simulations	Interpolating Seasonal to Monthly Variables	Secondary Variables	Treatment of former land grid cells and ice-covered surfaces	Extracting Century-Scale Averages from the Decadal Data	mean monthly net downward longwave radiation at surface	W m^-2	250 lon x 140 lat	0.5 degrees	21,000 years before 1950 AD to 1950 AD	decadal means of months	ecbilt_21-0k_lwn	ecbilt_21-0k_lwn.nc	NetCDF	Dryad Digital Repository	doi:10.5061/dryad.1597g	http://dx.doi.org/10.5061/dryad.1597g	Downscaling the IPCC AR5 Simulations	ecbilt_21-0k_all_tifs.zip	GEOTIFF	Dryad Digital Repository	doi:10.5061/dryad.1597g	http://dx.doi.org/10.5061/dryad.1597g
EC-BILT	Debiasing and Downscaling of Primary Variables from Paleoclimatic Simulations	Interpolating Seasonal to Monthly Variables	Secondary Variables	Treatment of former land grid cells and ice-covered surfaces	Extracting Century-Scale Averages from the Decadal Data	mean monthly downward shortwave radiation at surface	W m^-2	250 lon x 140 lat	0.5 degrees	21,000 years before 1950 AD to 1950 AD	decadal means of months	ecbilt_21-0k_swd	ecbilt_21-0k_swd.nc	NetCDF	Dryad Digital Repository	doi:10.5061/dryad.1597g	http://dx.doi.org/10.5061/dryad.1597g	Downscaling the IPCC AR5 Simulations	ecbilt_21-0k_all_tifs.zip	GEOTIFF	Dryad Digital Repository	doi:10.5061/dryad.1597g	http://dx.doi.org/10.5061/dryad.1597g
EC-BILT	Debiasing and Downscaling of Primary Variables from Paleoclimatic Simulations	Interpolating Seasonal to Monthly Variables	Secondary Variables	Treatment of former land grid cells and ice-covered surfaces	Extracting Century-Scale Averages from the Decadal Data	mean monthly upward shortwave radiation at surface	W m^-2	250 lon x 140 lat	0.5 degrees	21,000 years before 1950 AD to 1950 AD	decadal means of months	ecbilt_21-0k_swu	ecbilt_21-0k_swu.nc	NetCDF	Dryad Digital Repository	doi:10.5061/dryad.1597g	http://dx.doi.org/10.5061/dryad.1597g	Downscaling the IPCC AR5 Simulations	ecbilt_21-0k_all_tifs.zip	GEOTIFF	Dryad Digital Repository	doi:10.5061/dryad.1597g	http://dx.doi.org/10.5061/dryad.1597g
EC-BILT	Debiasing and Downscaling of Primary Variables from Paleoclimatic Simulations	Interpolating Seasonal to Monthly Variables	Secondary Variables	Treatment of former land grid cells and ice-covered surfaces	Extracting Century-Scale Averages from the Decadal Data	mean monthly water vapor pressure	hPa	250 lon x 140 lat	0.5 degrees	21,000 years before 1950 AD to 1950 AD	decadal means of months	ecbilt_21-0k_vap	ecbilt_21-0k_vap.nc	NetCDF	Dryad Digital Repository	doi:10.5061/dryad.1597g	http://dx.doi.org/10.5061/dryad.1597g	Downscaling the IPCC AR5 Simulations	ecbilt_21-0k_all_tifs.zip	GEOTIFF	Dryad Digital Repository	doi:10.5061/dryad.1597g	http://dx.doi.org/10.5061/dryad.1597g
CMIP5_historical	Debiasing and Downscaling of Primary Variables from Paleoclimatic Simulations		Secondary Variables	Treatment of former land grid cells and ice-covered surfaces	Extracting Century-Scale Averages from the Decadal Data	All variables		250 lon x 140 lat	0.5 degrees	1950 AD to 2005 AD	decadal intervals, monthly	cmip5_hist_all_1	cmip5_hist_all_1.zip	NetCDF	Dryad Digital Repository	doi:10.5061/dryad.1597g	http://dx.doi.org/10.5061/dryad.1597g	Downscaling the IPCC AR5 Simulations	cmip5_hist_1950-2005_all_tifs.zip	GEOTIFF	Dryad Digital Repository	doi:10.5061/dryad.1597g	http://dx.doi.org/10.5061/dryad.1597g
CMIP5_historical	Debiasing and Downscaling of Primary Variables from Paleoclimatic Simulations		Secondary Variables	Treatment of former land grid cells and ice-covered surfaces	Extracting Century-Scale Averages from the Decadal Data	All variables		250 lon x 140 lat	0.5 degrees	1950 AD to 2005 AD	decadal intervals, monthly	cmip5_hist_all_2	cmip5_hist_all_2.zip	NetCDF	Dryad Digital Repository	doi:10.5061/dryad.1597g	http://dx.doi.org/10.5061/dryad.1597g	Downscaling the IPCC AR5 Simulations	cmip5_hist_1950-2005_all_tifs.zip	GEOTIFF	Dryad Digital Repository	doi:10.5061/dryad.1597g	http://dx.doi.org/10.5061/dryad.1597g
CMIP5_RCP4.5	Debiasing and Downscaling of Primary Variables from Paleoclimatic Simulations		Secondary Variables	Treatment of former land grid cells and ice-covered surfaces	Extracting Century-Scale Averages from the Decadal Data	All variables		250 lon x 140 lat	0.5 degrees	2010 AD to 2100 AD	decadal intervals, monthly	cmip5_rcp45_all_1	cmip5_rcp45_all_1.zip	NetCDF	Dryad Digital Repository	doi:10.5061/dryad.1597g	http://dx.doi.org/10.5061/dryad.1597g	Downscaling the IPCC AR5 Simulations	cmip5_rcp4.5_2006-2100_all_tifs.zip	GEOTIFF	Dryad Digital Repository	doi:10.5061/dryad.1597g	http://dx.doi.org/10.5061/dryad.1597g
CMIP5_RCP4.5	Debiasing and Downscaling of Primary Variables from Paleoclimatic Simulations		Secondary Variables	Treatment of former land grid cells and ice-covered surfaces	Extracting Century-Scale Averages from the Decadal Data	All variables		250 lon x 140 lat	0.5 degrees	2010 AD to 2100 AD	decadal intervals, monthly	cmip5_rcp45_all_2	cmip5_rcp45_all_2.zip	NetCDF	Dryad Digital Repository	doi:10.5061/dryad.1597g	http://dx.doi.org/10.5061/dryad.1597g	Downscaling the IPCC AR5 Simulations	cmip5_rcp4.5_2006-2100_all_tifs.zip	GEOTIFF	Dryad Digital Repository	doi:10.5061/dryad.1597g	http://dx.doi.org/10.5061/dryad.1597g
CMIP5_RCP4.5	Debiasing and Downscaling of Primary Variables from Paleoclimatic Simulations		Secondary Variables	Treatment of former land grid cells and ice-covered surfaces	Extracting Century-Scale Averages from the Decadal Data	All variables		250 lon x 140 lat	0.5 degrees	2010 AD to 2100 AD	decadal intervals, monthly	cmip5_rcp45_all_3	cmip5_rcp45_all_3.zip	NetCDF	Dryad Digital Repository	doi:10.5061/dryad.1597g	http://dx.doi.org/10.5061/dryad.1597g	Downscaling the IPCC AR5 Simulations	cmip5_rcp4.5_2006-2100_all_tifs.zip	GEOTIFF	Dryad Digital Repository	doi:10.5061/dryad.1597g	http://dx.doi.org/10.5061/dryad.1597g
CMIP5_RCP8.5	Debiasing and Downscaling of Primary Variables from Paleoclimatic Simulations		Secondary Variables	Treatment of former land grid cells and ice-covered surfaces	Extracting Century-Scale Averages from the Decadal Data	All variables		250 lon x 140 lat	0.5 degrees	2010 AD to 2100 AD	monthly	cmip5_rcp85_all_1	cmip5_rcp85_all_1.zip	NetCDF	Dryad Digital Repository	doi:10.5061/dryad.1597g	http://dx.doi.org/10.5061/dryad.1597g	Downscaling the IPCC AR5 Simulations	cmip5_rcp8.5_2006-2100_all_tifs.zip	GEOTIFF	Dryad Digital Repository	doi:10.5061/dryad.1597g	http://dx.doi.org/10.5061/dryad.1597g
CMIP5_RCP8.5	Debiasing and Downscaling of Primary Variables from Paleoclimatic Simulations		Secondary Variables	Treatment of former land grid cells and ice-covered surfaces	Extracting Century-Scale Averages from the Decadal Data	All variables		250 lon x 140 lat	0.5 degrees	2010 AD to 2100 AD	monthly	cmip5_rcp85_all_2	cmip5_rcp85_all_2.zip	NetCDF	Dryad Digital Repository	doi:10.5061/dryad.1597g	http://dx.doi.org/10.5061/dryad.1597g	Downscaling the IPCC AR5 Simulations	cmip5_rcp8.5_2006-2100_all_tifs.zip	GEOTIFF	Dryad Digital Repository	doi:10.5061/dryad.1597g	http://dx.doi.org/10.5061/dryad.1597g
CMIP5_RCP8.5	Debiasing and Downscaling of Primary Variables from Paleoclimatic Simulations		Secondary Variables	Treatment of former land grid cells and ice-covered surfaces	Extracting Century-Scale Averages from the Decadal Data	All variables		250 lon x 140 lat	0.5 degrees	2010 AD to 2100 AD	monthly	cmip5_rcp85_all_3	cmip5_rcp85_all_3.zip	NetCDF	Dryad Digital Repository	doi:10.5061/dryad.1597g	http://dx.doi.org/10.5061/dryad.1597g	Downscaling the IPCC AR5 Simulations	cmip5_rcp8.5_2006-2100_all_tifs.zip	GEOTIFF	Dryad Digital Repository	doi:10.5061/dryad.1597g	http://dx.doi.org/10.5061/dryad.1597g
